# Supplementary material for: Effects of Continuous Glucose Monitoring on Glycemic Control, Mental Health and Self-Management in Adults with Type 1 Diabetes: A Randomized Controlled Trial
Source: Healthcare (Basel). 2025 Dec 5;13(24):3197. doi: 10.3390/healthcare13243197 (PMC12732679; doi:10.3390/healthcare13243197)
Supplement: Supplementary file 1 [file healthcare-13-03197-s001.zip]

Archive with 1 entries (1 files):
- healthcare-3999944-supplementary.pdf
